# Supplementary material for: The Magnitude and Duration of Clostridium difficile Infection Risk Associated with Antibiotic Therapy: A Hospital Cohort Study
Source: PLoS One. 2014 Aug 26;9(8):e105454. doi: 10.1371/journal.pone.0105454 (PMC4144891; doi:10.1371/journal.pone.0105454)
Supplement: Appendix S1 — R Statistical Software Analysis Code For Tables and Poisson Regression Models. (TXT) [file pone.0105454.s001.txt]

# March 3, 2014

# R code for producing the principal analyses of The magnitude and duration of Clostridium difficile infection risk after antibiotic therapy: a hospital cohort study. 

# For this code to run, one requires the daily.csv dataset 
# (a dataset of records for each patient-day). The authors are 
# currently considering depositing the dataset on Dryad.

```{r Functions for analysis}

# Load custom functions

getIRs<-function(y,x=NULL,weights,r=2){
  if(is.null(x)){ x<-rep(1,length(y)) }
  n <- tapply(y*weights,x,sum)
  d <- tapply(weights,x,sum)
  cbind(N=n,PT=d,IR=round(n/d*10000,2))
}

getIRs.f<-function(f,data,r=2){
  tbl<-xtabs(f,data=data)
  n<-tbl[,2]
  d<-tbl[,1]
  cbind(N=n,PT=d,IR=round(n/d*10000,2))
}  


# Create a 2 column table of bivariate statistics;
# Specify: 
# data = a data frame (each column will be a row in the table)
# group = the grouping vector to specify columns for the comparisons
# statistic = a vector of "p" or "q"
#   p = proportion / chisquare test
#   q = median (p25, p75) / wilcoxon rank-sum / kruskal wallis

# depends on percentn
# depends on iqr 

table1<-function(data,group,statistic){
  varnames<-colnames(data)
  n<-length(statistic)
  group<-as.factor(group)
  l<-levels(group)
  g<-length(l)
  x<-matrix(data=NA,nrow=n,ncol=g+1)
  rownames(x)<-paste(varnames,statistic)
  colnames(x)<-c(l,"p.value")

  
  for(i in 1:n){
    for(j in 1:g){
      v<-data[group==l[j],i]
      if(statistic[i]=="q")
        x[i,j]<-iqr(v)
      if(statistic[i]=="p")
        x[i,j]<-percentn(v)
    }
    # data[group==l[j],i]
    
    if(statistic[i] %in% c("q"))
        p<-kruskal.test(x=data[,i],g=group)$p.value
    if(statistic[i] %in% c("p"))
        p<-chisq.test(table(data[,i]>0,group))$p.value
    
    if(p<0.0005)
      p.char<-"<0.001"
    else if(p>0.99)
      p.char<-"0.99"
    else
      p.char<-round(p,3)
    
    x[i,g+1]<-p.char
  }
  x
}

iqr<-function(x,r=1){
  f<-paste("%.",r,"f",sep="")
  paste(sprintf(f,median(x))," (",
        sprintf(f,quantile(x,.25)),"-",
        sprintf(f,quantile(x,.75)),")",sep="") 
}

percentn<-function(x,r=1){
  f<-paste("%.",r,"f",sep="")
  paste( sum(x>0) , " (" , sprintf (f, mean(x>0) * 100 ), ")",sep="") 
}

# create n x m tables with n and %
# m is the margin to use for the % (1=row / 2=col)
percentn.t<-function(x,y,r=1,m=2){
  f<-paste("%.",r,"f",sep="")
  x<-as.character(x)
  y<-as.character(y)
  tab. <-table(x,y)
  l <-length(x)
  r <- dim(tab.)[1]
  c <- dim(tab.)[2]

  margins <- apply(tab.,m,sum)
  pct <- tab. / matrix(margins,nrow=r,ncol=c,byrow= (m==2))
  v <- paste( tab.  , " (" , sprintf (f, pct * 100 ), ")",sep="") 
  out <- matrix(v,nrow=r)
  rownames(out) <- rownames(tab.);
  colnames(out) <- colnames(tab.);
  out
}

percentn.f<-function(x,r=1){
  f<-paste("%.",r,"f",sep="")
  x<-as.character(x); x<-as.factor(x);
  levs<-sort(levels(x));
  l<-length(levs);
  
  out<-as.character(1:l)
  
  for(i in 1:l)
    out[i]<-paste( sum(x==levs[i]) , " (" , sprintf (f, mean(x==levs[i]) * 100 ), ")",sep="") 
  out
}

citable<-function(x, dash=" to "){
  old.col<-ncol(x)
  new.col<-old.col/3
  X<-matrix("",ncol=new.col,nrow=nrow(x))
  rownames(X)<-rownames(x)
  
  for(i in 1:new.col){
    j<- (i-1)*3 + 1;
    X[,i]<-paste(x[,j]," (", x[,j+1], dash, x[,j+2], ")", sep="")
    X[,i]<-ifelse(X[,i]==paste('NA'," (", 'NA', dash, 'NA', ")", sep=""),'',X[,i])
  }
  
  X
}

# Retrieve the effect estimates and the 95% confidence invervals from various regression models
# If e = T then return exp(eff)
# round = the number of decimal places to use for returning the answer

eff.95<-function(model, e=F, round=2){
  eff<-coef(model)
  se<-sqrt(diag(vcov(model)))
  lower<-eff-1.96*se
  upper<-eff+1.96*se
  out<-cbind(eff,lower,upper)
  if(e==T) out<-exp(out)
  round(out,round)
}

eff.95.gee<-function(model,e=F,round=2){
  eff<-summary(model)[7]$coefficients[,1]
  se<-summary(model)[7]$coefficients[,4]
  lower<-eff-1.96*se
  upper<-eff+1.96*se
  out<-cbind(eff,lower,upper)
  if(e==T) out<-exp(out)
  round(out,round)
}

eff.95.geeglm<-function(model,e=F,round=2){
  eff<-coef(model)
  se<-sqrt(diag(model$geese$vbeta))
  lower<-eff-1.96*se
  upper<-eff+1.96*se
  out<-cbind(eff,lower,upper)
  if(e==T) out<-exp(out)
  round(out,round)
}

getUn<-function(m){
  cbind(eff.95(m,T), AIC=round(AIC(m),2));
}

getAdj<-function(m){
  cbind(eff.95.geeglm(m,T), QIC=round(QIC2(m),2));  
}

############################################################
# QIC for GEE models
# Daniel J. Hocking
############################################################
QIC2 = function(model.R) {
  library(MASS)
  model.indep = update(model.R, corstr = "independence")
  # Quasilikelihood
  mu.R = model.R$fitted.values
  y = model.R$y
  type = family(model.R)$family
  quasi.R = switch(type,
                   poisson = sum((y*log(mu.R)) - mu.R),
                   gaussian = sum(((y - mu.R)^2)/-2),
                   binomial = sum(y*log(mu.R/(1 - mu.R)) + log(1 - mu.R)),
                   Gamma = sum(-y/(mu.R - log(mu.R))),
                   stop("Error: distribution not recognized"))
  # Trace Term (penalty for model complexity)
  omegaI = ginv(model.indep$geese$vbeta.naiv) # Omega-hat(I) via Moore-Penrose generalized inverse of a matrix in MASS package
  #AIinverse = solve(model.indep$geese$vbeta.naiv) # solve via indenity
  Vr = model.R$geese$vbeta
  trace.R = sum(diag(omegaI %*% Vr))
  px = length(mu.R) # number non-redunant columns in design matrix
  # QIC
  QIC = 2*(trace.R - quasi.R) # [EDIT: original post was missing '*']
  #QICu = (-2)*quasi.R + 2*px    # Approximation assuming model structured correctly
  output = c(QIC, quasi.R, trace.R, px)
  names(output) = c('QIC', 'Quasi Lik', 'Trace', 'px')
  output<-output[1]
  return(output)
}


```

```{r Figure - Symptom Onset (days from admission)}
par(mfrow=c(1,1),mar=c(4,4,1,2))

hist(pmin(daily$t0_hospit,50)[daily$cdi_event==1],c(-1:50,999)+.5,freq=T,xlim=c(0,52), main="",xlab="Symptom Onset (days from admission)",ylab="CDI Cases (N)",col="black",border="white", axes=F)

axis(1,c(2,1:5*10),c(2,1:4*10,">50"))
axis(2,0:6*2)
```

```{r Table1}
# Table 1. Comparison of at-risk patients, and person time for case patients versus control  patients. Note that *type* variable depicts patients by whether they acquired CDI or not  (type = 1 CDI, type = 2 noCDI).  Note that *cdi_event* variable is 1 only on the day that patients acquire CDI. 127 have event = 1 

# Cases
describe(daily[daily$cases==1,"pid"]) # total follow-up time among cases
describe(daily[daily$sc==1 & daily$cases==1,"pid"]) # follow-up among subcohort-selected cases

# Controls
describe(daily[daily$cases==0,"pid"]) # N=1940, 21,433 days 

# Variables for Table 1
v.id<-c("pid","t0","t0_hospit","cases")
v.cont<-c("age","dp2.100","medany.100")
v.prop<-c("male","dp2","icu",paste("med",c("any",3,19,20,4,22,21,23,8,24,11:12,18),sep=""))
v.max<-c("n_hospit2")
keep<-c(v.id,v.cont,v.prop,v.max)
byday<-melt(daily[,keep],id=c("pid","t0_hospit","cases"))

# Variables aggregated by taking the mean
bypid.mean<-cast(subset(byday,variable %in% c(v.cont,v.prop)),cases + pid ~ variable, mean)

stats<-rbind(cbind(v.cont,"q"),cbind(v.prop,"p"))
y.mean<-table1(bypid.mean[,stats[,1]],as.factor(bypid.mean$cases),stats[,2]);

# Variables aggregated by taking the max (hospitalization number only)
bypid.max<-cast(subset(byday,variable %in% c(v.max)),cases + pid ~ variable, max)
maxh<-with(bypid.max,percentn.t(n_hospit2,cases))
with(bypid.max,chisq.test(table(n_hospit2,cases)))
y.max<-cbind(maxh,"<0.001"); y.max

# Combine and create final table
y<-rbind(y.mean, y.max)
colnames(y)[1:2]<-c("Controls (n=1940)","Cases (n=127)"); y<-y[,c(2:1,3)]; y

# Put the table in the correct order
o<-c(1,4,20:22,6,2,3,7:19)
y<-y[o,]

# Output table
y
print(xtable(y),type="html",file="Table1.html")
```


```{r Create Table 2 - incidence rates for diff ABx exposures}

# Overall IR
t0<-with(daily,getIRs(cdi_event,weights=weight)); t0

# Incidence rates in the exposure categories;
t1<-with(daily,getIRs(cdi_event,medany,weight))
t2<-with(daily,getIRs(cdi_event,medany_stop_cat,weight))
t3<-with(daily,getIRs(cdi_event,medany_start_cat,weight))
t4<-with(daily,getIRs(cdi_event,medany_sum_cat,weight))

irs<-rbind(t1,t2,t3,t4); irs

# Unadjusted models;

m.un<-glm(cdi_event ~ 1,  family=poisson("log"), data=daily, weights=weight); 

m <- update(m.un, . ~ medany + . )
u1<-getUn(m)
m <- update(m.un, . ~ medany_stop_cat + . )
u2<-getUn(m); m.stp<-m
m <- update(m.un, . ~ medany_start_cat + . )
u3<-getUn(m); m.sta<-m
m <- update(m.un, . ~ medany_sum_cat + . )
u4<-getUn(m)

un<-rbind(u1,u2,u3,u4); un

# Adjusted models

m.adj<-geeglm(cdi_event ~ bx.t0_hospit + as.factor(age4) + male + as.factor(n_hospit2) + I(icu_stop<=10) + pmin(dp2__10,10), id=pid, family="poisson", corstr="exchangeable",data=daily, weights=weight)

m <- update(m.adj, . ~ medany + . )
a1<-getAdj(m)[1:2,]
m <- update(m.adj, . ~ medany_stop_cat + . )
a2<-getAdj(m)[1:4,]
m <- update(m.adj, . ~ medany_start_cat + . )
a3<-getAdj(m)[1:5,]
m <- update(m.adj, . ~ medany_sum_cat + . )
a4<-getAdj(m)[1:5,]

adj<-rbind(a1,a2,a3,a4); adj

# Combine the columns for incidence rates, unadj and adjusted model output and create a CSV file 

tab2<-cbind(irs,un,adj); tab2
write.csv(tab2,"Table2.csv")

# PLOT

x<-as.factor(1:5)
levels(x)<-levels(daily$medany_start_cat)
f<-predict(m.sta, data.frame(medany_start_cat=x), type = "response", se.fit = TRUE)
f
f.<-f$fit
l95.<-f$fit-1.96*f$se.fit
u95.<-f$fit+1.96*f$se.fit
sta<-data.frame(f.,l95.,u95.)[c(2:5,1),]*10000

x<-as.factor(1:4)
levels(x)<-levels(daily$medany_stop_cat)
f<-predict(m.stp, data.frame(medany_stop_cat=x), type = "response", se.fit = TRUE)
f
f.<-f$fit
l95.<-f$fit-1.96*f$se.fit
u95.<-f$fit+1.96*f$se.fit
stp<-data.frame(f.,l95.,u95.)[c(2:4,1),]*10000

rownames(sta)<-c("0-2","3-6","7-14","15-30",">30*")
rownames(stp)<-c("0","1-5","6-30",">30*")

# Dot
par(mfrow=c(1,2))
layout(matrix(c(1,2),1),c(1.5,1.2))
par(mar=c(4,4,1,.5))
plot(sta[,1],ylim=c(0,12),axes=F, ylab="CDI Incidence", xlab="Time since start of antibiotic therapy (d)")
segments(x0=1:5,x1=1:5,y0=sta[,2],y1=sta[,3])
axis(2,line=.5)
axis(1,at=1:5,labels=rownames(sta))
par(mar=c(4,1,1,1))
plot(stp[,1],ylim=c(0,12),axes=F, ylab="CDI Incidence", xlab="Time since end of antibiotic therapy (d)")
segments(x0=1:4,x1=1:4,y0=stp[,2],y1=stp[,3])
axis(1,at=1:4,labels=rownames(stp))
```

```{r Sensitivity analysis 1: exclude first Y days}
# Sensitivity analysis 1: >=2, >=5, >=10, >=15, >=20 days of follow up
x<-c("medany","medany_stop_cat","medany_start_cat","medany_sum_cat")
x<-c("medany","medany_stop_5")
y<-c(2,5,10)    
# x is a list of effect "shapes"

#

yi<-2
t0q<-with(subset(daily,sc == 1 & t0_hospit >= yi), quantile(t0_hospit,c(.33,.66))); t0q # 5 / 15 
daily$bx.t0_hospit2<-with(daily, onebasis(pmax(yi,pmin(t0_hospit,30)),fun="ns",cen=30,knots=t0q))
bx.t0_hospit2<-with(daily, onebasis(pmax(yi,pmin(t0_hospit,30)),fun="ns",cen=30,knots=t0q))

yi<-5
t0q<-with(subset(daily,sc == 1 & t0_hospit >= yi), quantile(t0_hospit,c(.33,.66))); t0q # 5 / 15 
daily$bx.t0_hospit5<-with(daily, onebasis(pmax(yi,pmin(t0_hospit,30)),fun="ns",cen=30,knots=t0q))
bx.t0_hospit5<-with(daily, onebasis(pmax(yi,pmin(t0_hospit,30)),fun="ns",cen=30,knots=t0q))

yi<-10
t0q<-with(subset(daily,sc == 1 & t0_hospit >= yi), quantile(pmin(45,t0_hospit),c(.33,.66))); t0q # 5 / 15 
daily$bx.t0_hospit10<-with(daily, onebasis(pmax(yi,pmin(t0_hospit,45)),fun="ns",cen=45,knots=t0q))
bx.t0_hospit10<-with(daily, onebasis(pmax(yi,pmin(t0_hospit,45)),fun="ns",cen=45,knots=t0q))

m.adj<-geeglm(cdi_event ~ as.factor(age4) + male + as.factor(n_hospit2) + I(icu_stop<=10) + pmin(dp2__10,10), id=pid, family="poisson", corstr="exchangeable",data=daily, weights=weight)

out<-array(NA, dim=c(length(x),4,length(y)) )

for(j in 1:length(y)){
  for(i in 1:length(x) ){  
    f<-as.formula(paste(".","~",x[i],"+","+",paste("bx.t0_hospit",y[j],sep=""),"+","."))    
    m<-update(m.adj,f, data=subset(daily,t0_hospit >= y[j]));
    out[i,,j]<-getAdj(m)[2,]    
  }
}

out

```

```{r Sensitivity analysis 2: Change of symptom onset date to +ve test date}
# Sensitivity analysis 2: change of symptom onset date;
# note that the daily dataset must be reloaded for this analysis

describe(daily$cdi_event2) # N = 130

m<-geeglm(cdi_event2 ~ medany + bx.t0_hospit + as.factor(age4) + male + as.factor(n_hospit2) + I(icu_stop<=10), id=pid, family="poisson", corstr="exchangeable",data=daily, weights=weight)
eff.95.geeglm(m,T)[2,]
summary(m)

m<-geeglm(cdi_event2 ~ medany_stop_5 + bx.t0_hospit + as.factor(age4) + male + as.factor(n_hospit2) + I(icu_stop<=10) , id=pid, family="poisson", corstr="exchangeable",data=daily, weights=weight)
eff.95.geeglm(m,T)[2,]
summary(m)
```

```{r Sensitivity analysis 3: exclude previous hospitalizations}

# Sensitivity analysis 3: Latter hospitalizations
length(daily$cdi_event[daily$cdi_event==1 & daily$lag_hospit > 999])
length(daily$cdi_event[daily$cdi_event==1 & daily$lag_hospit > 60])
length(daily$cdi_event[daily$cdi_event==1 & daily$lag_hospit > 30])
length(daily$cdi_event[daily$cdi_event==1 & daily$lag_hospit > 15])
length(daily$cdi_event[daily$cdi_event==1 & daily$lag_hospit > 0])

y<-c(0,15,30,60,998)
# x is a list of effect "shapes"

m.adj<-geeglm(cdi_event ~ bx.t0_hospit + as.factor(age4) + male + as.factor(n_hospit2) + I(icu_stop<=10) + pmin(dp2__10,10), id=pid, family="poisson", corstr="exchangeable",data=daily, weights=weight)

out<-array(NA, dim=c(length(x),4,length(y)) )

for(j in 1:length(y)){
  for(i in 1:length(x) ){  
    f<-as.formula(paste(".","~",x[i], "+","."))
    m<-update(m.adj,f, data=subset(daily,lag_hospit > y[j]));
    out[i,,j]<-getAdj(m)[2,]
  }
}

out
```

```{r Table 3 part I - antibiotic indexes}
# Incidence Rates
t1<-with(daily,getIRs(cdi_event,medany_stop_5,weight))
t2<-with(daily,getIRs(cdi_event,combi_stop_5_cat,weight))
t3<-with(daily,getIRs(cdi_event,daily$medindex_5,weight))

# Unajdusted
m.un<-glm(cdi_event ~ 1,  family=poisson("log"), data=daily, weights=weight)

m<-update(m.un,. ~ medany_stop_5); 
u1<-getUn(m)
m<-update(m.un,. ~ as.factor(combi_stop_5_cat) + .);
u2<-getUn(m)
m<-update(m.un,. ~ as.factor(daily$medindex_5) + .)
u3<-getUn(m)

# Adjusted 
m.adj<-geeglm(cdi_event ~ bx.t0_hospit + as.factor(age4) + male + as.factor(n_hospit2) + I(icu_stop<=10) + pmin(dp2__10,10), id=pid, family="poisson", corstr="exchangeable",data=daily, weights=weight)

m<-update(m.adj, . ~ medany_stop_5 + .); 
a1<-getAdj(m)[1:2,];
m<-update(m.adj,. ~ as.factor(combi_stop_5_cat) + .);
a2<-getAdj(m)[1:3,];
m<-update(m.adj,. ~ as.factor(daily$medindex_5) + .);
a3<-getAdj(m)[1:3,];

# Put it all together

irs<-rbind(t1,t2,t3); irs
un<-rbind(u1,u2,u3); un
adj<-rbind(a1,a2,a3); adj

tab3<-cbind(irs,un,adj); tab3
write.csv(tab3,"Table3a.csv")
print(xtable(tab3),type="html",file="Table3a.html")
```

```{r Table 3 part II - antibiotic classes}

x<-c("med3_stop_5","med19_stop_5","med20_stop_5","med4_stop_5","med22_stop_5","med21_stop_5","med23_stop_5","med8_stop_5","med24_stop_5","med29_stop_5")

y<-vector(length=length(x))
y[1]<-paste("med", c(2,4,5,6,7,8,9,24,26),"_stop_5",sep="",collapse=" + ")
y[2]<-paste("med", c(2,20,4,5,6,7,8,9,24,26),"_stop_5",sep="",collapse=" + ")
y[3]<-paste("med", c(2,19,4,5,6,7,8,9,24,26),"_stop_5",sep="",collapse=" + ")
y[4]<-paste("med", c(2,3,5,6,7,8,9,24,26),"_stop_5",sep="",collapse=" + ")
y[5]<-paste("med", c(2,3,21,23,5,6,7,8,9,24,26),"_stop_5",sep="",collapse=" + ")
y[6]<-paste("med", c(2,3,22,23,5,6,7,8,9,24,26),"_stop_5",sep="",collapse=" + ")
y[7]<-paste("med", c(2,3,22,21,5,6,7,8,9,24,26),"_stop_5",sep="",collapse=" + ")
y[8]<-paste("med", c(2,3,4,5,6,7,9,24,26),"_stop_5",sep="",collapse=" + ")
y[9]<-paste("med", c(2,3,4,5,6,7,8,9,26),"_stop_5",sep="",collapse=" + ")

daily$med3n_stop_5<-eval(parse(text=paste("with(daily,",y[1],"> 0 )")))
daily$med19n_stop_5<-eval(parse(text=paste("with(daily,",y[2],"> 0 )")))
daily$med20n_stop_5<-eval(parse(text=paste("with(daily,",y[3],"> 0 )")))
daily$med4n_stop_5<-eval(parse(text=paste("with(daily,",y[4],"> 0 )")))
daily$med22n_stop_5<-eval(parse(text=paste("with(daily,",y[5],"> 0 )")))
daily$med21n_stop_5<-eval(parse(text=paste("with(daily,",y[6],"> 0 )")))
daily$med23n_stop_5<-eval(parse(text=paste("with(daily,",y[7],"> 0 )")))
daily$med8n_stop_5<-eval(parse(text=paste("with(daily,",y[8],"> 0 )")))
daily$med24n_stop_5<-eval(parse(text=paste("with(daily,",y[9],"> 0 )")))

x<-paste("med", c(3,19,20,4,22,21,23,8,24),"_stop_5",sep="")
z<-paste("med", c(3,19,20,4,22,21,23,8,24),"n_stop_5",sep="")

m.un<-glm(cdi_event ~ 1,  family=poisson("log"), data=daily, weights=weight)
m.adj<-geeglm(cdi_event ~ bx.t0_hospit + as.factor(age4) + male + as.factor(n_hospit2) + I(icu_stop<=10) + pmin(dp2__10,10), id=pid, family="poisson", corstr="exchangeable",data=daily, weights=weight)

out<-matrix(NA,nrow=0,ncol=11);

for(i in 1:length(x) ){  
  f<-as.formula(paste("cbind(weight,cdi_event) ~",x[i]))  
  r<-getIRs.f(f,daily)[2,]
  
  f<-as.formula(paste(".","~",x[i],"+ I(",x[i],"==0 &",z[i],"==1)", "+ ." ))
  m<-update(m.un,f);
  u<-getUn(m)[2,]
  
  m<-update(m.adj,f);
  a<-getAdj(m)[2,]
  
  out<-rbind(out,c(r,u,a))
  rownames(out)[i]<-x[i]
}

rownames(out)<-x;
out

write.csv(out,"Table3b.csv")
print(xtable(out),type="html",file="Table3b.html")
```
